# Supplementary material for: Evaluation of culture conditions for osteoclastogenesis in RAW264.7 cells
Source: PLoS One. 2022 Nov 17;17(11):e0277871. doi: 10.1371/journal.pone.0277871 (PMC9671299; doi:10.1371/journal.pone.0277871)
Supplement: S1 File — (XLSX) [file pone.0277871.s001.xlsx]

## Sheet: Sheet1
Figure1B
		Control			RANKL 50ng/ml			RANKL 100ng/ml
	5×103	1	1	1	18.24	20.35	23.21	27.15	30.47	31.27
	1×104	1	1	1	68.64	70.17	72.64	76.93	80.44	83.68
	2×104	1	1	1	76.64	80.25	82.36	89.44	93.26	96.82
	4×104	1	1	1	37.32	40.14	42.63	57.17	60.26	65.47
Figure1C
		Control			RANKL 50ng/ml			RANKL 100ng/ml
	5×103	1	1	1	104.188	95.951	113.134	173.904	163.263	185.239
	1×104	1	1	1	68.215	59.631	72.03	111.581	107.434	115.889
	2×104	1	1	1	78.452	72.184	85.264	164.677	154.216	175.848
	4×104	1	1	1	7.075	6.783	7.381	1.284	1.198	1.377
Figure1D
		Control			RANKL 50ng/ml			RANKL 100ng/ml
	5×103	1	1	1	3.702	3.423	4.005	3.499	3.378	3.625
	1×104	1	1	1	2.891	2.765	3.128	3.101	2.977	3.231
	2×104	1	1	1	4.621	4.298	4.968	4.509	4.103	4.954
	4×104	1	1	1	1.381	1.288	1.481	1.844	1.705	1.993
Figure1E
		Control			RANKL 50ng/ml			RANKL 100ng/ml
	5×103	1	1	1	1.932	1.734	2.152	2.066	1.954	2.185
	1×104	1	1	1	1.981	1.802	2.151	2.002	1.898	2.112
	2×104	1	1	1	2.365	2.154	2.597	4.538	4.274	4.819
	4×104	1	1	1	1.244	1.185	1.305	3.817	3.56	4.094
Figure2B
		Control			M-CSF+RANKL(50ng/ml)			M-CSF+RANKL(100ng/ml)
	5×103	1	1	1	1.02	3.21	6.16	9.42	10.25	13.26
	1×104	1	1	1	8.44	10.15	14.63	17.33	20.41	24.66
	2×104	1	1	1	18.62	20.42	23.75	27.66	30.36	35.21
	4×104	1	1	1	1.91	5.36	6.41	2.61	5.25	7.12
Figure2C
		Control			M-CSF+RANKL(50ng/ml)			M-CSF+RANKL(100ng/ml)
	5×103	1	1	1	17.132	15.259	19.235	12.02	11.03	13.15
	1×104	1	1	1	8.825	8.217	9.479	39.824	29.634	49.047
	2×104	1	1	1	6.694	6.388	7.014	19.55	18.333	20.848
	4×104	1	1	1	0.657	0.642	0.674	2.598	1.876	3.597
Figure2D
		Control			M-CSF+RANKL(50ng/ml)			M-CSF+RANKL(100ng/ml)
	5×103	1	1	1	0.99	0.911	1.076	1.901	1.726	2.094
	1×104	1	1	1	0.953	0.859	1.056	2.846	2.316	3.497
	2×104	1	1	1	1.882	1.798	1.969	3.025	2.717	3.369
	4×104	1	1	1	0.859	0.787	0.937	0.985	0.715	1.357
Figure2E
		Control			M-CSF+RANKL(50ng/ml)			M-CSF+RANKL(100ng/ml)
	5×103	1	1	1	0.954	0.873	1.043	2.787	2.574	3.019
	1×104	1	1	1	0.716	0.667	0.769	2.535	2.346	2.739
	2×104	1	1	1	1.06	1.024	1.097	3.909	3.63	4.21
	4×104	1	1	1	0.471	0.46	0.482	1.63	1.188	2.236
Figure3B
	Control	RANKL 50ng/ml	RANKL 100ng/ml	M-CSF+RANKL(50ng/ml)	M-CSF+RANKL(100ng/ml)
	0	4.24	13.77	3.14	4.13
	0	3.96	12.84	3.94	3.58
	0	4.67	12.53	3.47	4.61
Figure4B
	5×103/well			1×104/well			2×104/well			4×104/well
RANKL 50ng/ml	18.34	20.23	23.43	68.62	70.53	72.67	76.62	80.53	82.36	37.37	40.37	42.67
RANKL 100ng/ml	27.52	30.42	31.53	76.95	80.36	83.62	89.48	93.27	96.82	57.12	60.38	65.45
M-CSF+RANKL(50ng/ml)	1.02	3.24	6.25	8.43	10.77	14.64	18.62	20.48	23.76	1.97	5.22	6.45
M-CSF+RANKL(100ng/ml)	9.42	10.32	13.52	17.36	20.28	24.66	27.67	30.38	35.23	2.68	5.17	7.17
